# Supplementary material for: Closing gaps in the human genome using sequencing by synthesis
Source: Genome Biol. 2009 Jun 2;10(6):R60. doi: 10.1186/gb-2009-10-6-r60 (PMC2718494; doi:10.1186/gb-2009-10-6-r60)
Supplement: Additional data file 2 — New clones that closed type III gaps as reported in Bovee et al. [3] are shown in bold italics. [file gb-2009-10-6-r60-S2.zip]

## Sheet: supplementary_table_3_with_cont
chromosome	gap	NCBI_build_35	Celera	Chimpanzee	Macaque	HTGS clones spanning gap
chr1	gap_1_3835129-3895128	59999	8953	81620	9545	-
chr1	gap_1_5335221-5385220	49999	32449	NA	88273	-
chr1	gap_1_221814470-221864469	49999	NA	1000000000	1000000000	-
chr1	gap_1_233258835-233308834	49999	NA	130913	NA	-
chr1	gap_1_246974834-247024833	49999	NA	NA	NA	-
chr2	gap_2_1254072-1255071	999	4549	15898	12628	-
chr2	gap_2_3507188-3557187	49999	9056	NA	NA	-
chr2	gap_2_4983317-5083316	99999	73589	646192	623549	-
chr2	gap_2_16171404-16221403	49999	NA	118709	54682	-
chr2	gap_2_21012572-21037571	24999	10879	45024	16037	-
chr2	gap_2_109470305-109612304	141999	8658	64079	60597	-
chr2	gap_2_149398829-149498828	99999	8930	117592	109630	-
chr2	gap_2_233711986-233731985	19999	21444	51529	NA	-
chr2	gap_2_239420972-239453971	32999	36447	43527	32956	AC174049.1
chr2	gap_2_239466916-239496915	29999	9466	51381	44584	-
chr2	gap_2_240449070-240474069	24999	20434	27794	51889	-
chr3	gap_3_66115834-66375833	259999	81281	NA	NA	-
chr3	gap_3_195517798-195537797	19999	15732	45970	26219	-
chr4	gap_4_1413147-1464146	50999	44750	NA	NA	-
chr4	gap_4_31421167-31492166	70999	21643	NA	17870	-
chr4	gap_4_32468753-32527752	58999	25586	30960	NA	-
chr4	gap_4_39972792-39992791	19999	6195	NA	NA	AC195454
chr4	gap_4_59429327-59479326	49999	24194	32152	31912	-
chr4	gap_4_167795055-167825054	29999	14961	46063	10867	-
chr5	gap_5_91671885-91711884	39999	13989	NA	NA	-
chr5	gap_5_97589887-97612886	22999	18319	NA	NA	-
chr5	gap_5_138812258-138817257	4999	4835	15881	11864	-
chr5	gap_5_155118921-155123020	4099	4360	16388	2698	-
chr6	gap_6_95737265-95937264	199999	359796	NA	NA	-
chr6	gap_6_157582650-157632649	49999	79248	1000000000	NA	BX284653.19
chr6	gap_6_167766923-167784922	17999	NA	NA	NA	AL732359.26
chr6	gap_6_170021898-170171897	149999	NA	NA	NA	-
chr7	gap_7_327568-477567	149999	NA	NA	NA	-
chr7	gap_7_48167950-48207949	39999	44747	79488	NA	-
chr7	gap_7_50338126-50378125	39999	18814	58531	53606	-
chr7	gap_7_139029918-139054917	24999	12632	21819	16054	AC146403.2
chr7	gap_7_153901568-154001567	99999	7827	108932	107429	-
chr7	gap_7_154737900-154817899	79999	30146	90004	92329	-
chr8	gap_8_21664233-21681632	17399	NA	NA	23747	-
chr8	gap_8_29732669-29798768	66099	1904	10171	68202	-
chr8	gap_8_48249202-48309201	59999	NA	NA	6723	-
chr8	gap_8_86069242-86193341	124099	97045	NA	111717	-
chr8	gap_8_144006277-144106276	99999	NA	NA	NA	-
chr9	gap_9_39653687-39703686	49999	NA	1000000000	202826	-
chr9	gap_9_39964797-40014796	49999	NA	NA	NA	-
chr9	gap_9_40223030-40273029	49999	NA	NA	NA	-
chr9	gap_9_40415835-40465834	49999	NA	NA	NA	-
chr9	gap_9_40930342-40980341	49999	NA	NA	58067	BX088588.4,AC022626,AC022544
chr9	gap_9_41133215-41183214	49999	NA	NA	7121	-
chr9	gap_9_41355794-41405793	49999	NA	NA	NA	AC084146
chr9	gap_9_42603952-42653951	49999	NA	NA	NA	-
chr9	gap_9_43203695-43253694	49999	NA	1000000000	NA	-
chr9	gap_9_43886566-43936565	49999	NA	NA	NA	-
chr9	gap_9_44616643-44666642	49999	NA	NA	NA	-
chr9	gap_9_44848290-44898289	49999	1000000000	NA	NA	-
chr9	gap_9_45190200-45240199	49999	NA	NA	NA	-
chr9	gap_9_45705518-45755517	49999	NA	38891165	NA	-
chr9	gap_9_65107500-65157499	49999	NA	NA	NA	-
chr9	gap_9_65157500-65207499	49999	NA	NA	NA	-
chr9	gap_9_65932036-65982035	49999	NA	NA	NA	-
chr9	gap_9_66144477-66194476	49999	NA	9596674	1000000000	-
chr9	gap_9_66354016-66404015	49999	NA	1000000000	NA	-
chr9	gap_9_66603164-66653163	49999	NA	NA	NA	-
chr9	gap_9_66847655-66897654	49999	1921	1000000000	4980	AC018949
chr9	gap_9_68568206-68618205	49999	NA	NA	NA	-
chr9	gap_9_91533237-91583236	49999	14009	NA	62216	BX572642.6
chr9	gap_9_91668617-91718616	49999	88079	NA	NA	BX572642.6
chr9	gap_9_132112882-132162881	49999	NA	NA	NA	-
chr9	gap_9_132162882-132212881	49999	NA	NA	NA	-
chr9	gap_9_136031015-136231014	199999	20694	23703	NA	-
chr9	gap_9_138306819-138336818	29999	48506	179245	NA	-
chr10	gap_10_5627111-5677110	49999	0	14406	NA	AC156158
chr10	gap_10_125859463-125909462	49999	116574	179631	115575	-
chr10	gap_10_128606060-128656059	49999	43848	90301	NA	-
chr10	gap_10_133271395-133281394	9999	NA	37718	NA	-
chr11	gap_11_1152760-1169335	16575	16452	NA	NA	-
chr11	gap_11_68846378-68848982	2604	2607	NA	3795	-
chr11	gap_11_69437112-69454899	17787	17919	33700	NA	AC024973
chr11	gap_11_87366027-87378026	11999	35025460	30781	3718	-
chr11	gap_11_95927233-95942794	15561	1000000000	1000000000	1000000000	-
chr12	gap_12_7059294-7132293	72999	6222	84668	NA	-
chr12	gap_12_74791941-75041940	249999	19397	NA	12766	-
chr12	gap_12_107857875-107914874	56999	1000000000	NA	1000000000	-
chr12	gap_12_121006021-121156020	149999	NA	176434	NA	-
chr13	gap_13_85658326-85708325	49999	NA	NA	15914	-
chr13	gap_13_111151996-111551995	399999	145278	506811	414428	-
chr15	gap_15_24687594-24731593	43999	12124	65515	10128	-
chr15	gap_15_25169607-25270606	100999	10201	110995	8057	-
chr15	gap_15_96345673-96367672	21999	8517	NA	31421	-
chr16	gap_16_8576923-8594422	17499	5751	NA	31301	-
chr16	gap_16_86946885-86966884	19999	17145	NA	NA	-
chr17	gap_17_296855-343376	46521	NA	NA	NA	-
chr17	gap_17_31699962-31799961	99999	NA	NA	12726466	-
chr17	gap_17_38601722-38701721	99999	NA	9631	NA	AC160862.1,AC087365.3,AC024051,AC147411.1
chr17	gap_17_77314183-77379182	64999	45402	100368	NA	-
chr18	gap_18_50313135-50360134	46999	6908	NA	58713	-
chr18	gap_18_70434334-70462333	27999	4012	8633	5042	-
chr18	gap_18_73850809-73872808	21999	3424	18091	29697	-
chr19	gap_19_7297005-7302004	4999	1000000000	NA	NA	AC195455,AC196636
chr19	gap_19_8593199-8598198	4999	13029	NA	NA	-
chr20	gap_20_34360500-34380499	19999	15588	NA	29762	-
chr20	gap_20_60524833-60551882	27049	NA	35960	29385	-
chr20	gap_20_60623815-60733814	109999	12910	NA	129541	-
chr22	gap_22_42215734-42227733	11999	NA	NA	17673	-
chr22	gap_22_43057959-43107958	49999	3193	NA	23817	-
chr22	gap_22_47356151-47366250	10099	2093	24458	NA	-
chr22	gap_22_48750437-48767136	16699	NA	NA	NA	-
chr22	gap_22_49087577-49089176	1599	NA	NA	NA	-
chr22	gap_22_49107104-49126803	19699	NA	NA	NA	-
chr21	gap_21_41877430-41878628	1198	1201	28144	NA	-
chr21	gap_21_43505734-43507092	1358	NA	9459	14015	-
chrX	gap_X_34822-84821	49999	NA	NA	NA	-
chrX	gap_X_171385-201384	29999	NA	NA	NA	-
chrX	gap_X_967558-1017557	49999	NA	NA	NA	-
chrX	gap_X_1054114-1104113	49999	NA	NA	NA	-
chrX	gap_X_1184235-1274234	89999	NA	NA	NA	-
chrX	gap_X_2028239-2128238	99999	NA	NA	NA	-
chrX	gap_X_37008178-37033177	24999	248875	NA	11417	BX255276.9
chrX	gap_X_49129942-49179941	49999	NA	0	0	-
chrX	gap_X_49860914-50040913	179999	26228	1000000000	21204	-
chrX	gap_X_52412640-52462639	49999	NA	NA	56677	-
chrX	gap_X_76570349-76590348	19999	18641	NA	22711	-
chrX	gap_X_113403925-113473924	69999	NA	91081	7324	-
chrX	gap_X_115596319-115616318	19999	NA	NA	38635	-
chrX	gap_X_143335011-143365010	29999	NA	38996	4809	-
chrX	gap_X_148792721-148832720	39999	3623182	NA	24824	AC186562
